# Supplementary material for: Associations between sleep health and grey matter volume in the UK Biobank cohort (n = 33 356)
Source: Brain Commun. 2023 Jul 12;5(4):fcad200. doi: 10.1093/braincomms/fcad200 (PMC10365832; doi:10.1093/braincomms/fcad200)
Supplement: fcad200_Supplementary_Data [file fcad200_supplementary_data.zip]

Archive with 2 entries (2 files):
- Supplementary_tables_and_figures.docx
- Supplementary_material_all_summaries.pdf
